# Supplementary material for: Tactile display of softness on fingertip
Source: Sci Rep. 2020 Nov 24;10:20491. doi: 10.1038/s41598-020-77591-0 (PMC7686500; doi:10.1038/s41598-020-77591-0)
Supplement: Supplementary file 3 — Supplementary Information 3. [file 41598_2020_77591_MOESM3_ESM.zip]

Archive with 2 entries (2 files):
- Display_bottom.STL
- Display_top.STL
